# Supplementary material for: A Comprehensive Updated Review on Magnetic Nanoparticles in Diagnostics
Source: Nanomaterials (Basel). 2021 Dec 17;11(12):3432. doi: 10.3390/nano11123432 (PMC8706278; doi:10.3390/nano11123432)
Supplement: Supplementary file 1 [file nanomaterials-11-03432-s001.zip]

Archive with 1 entries (1 files):
- nanomaterials-1468667-supplementary.pdf
